# Supplementary material for: High-throughput analysis of candidate imprinted genes and allele-specific gene expression in the human term placenta
Source: BMC Genet. 2010 Apr 19;11:25. doi: 10.1186/1471-2156-11-25 (PMC2871261; doi:10.1186/1471-2156-11-25)
Supplement: Additional file 1 — Supplemental Table S1: List of SNPs and genes tested on Sequenom platform. Supplemental Table S2: List of SNPs and genes tested on Illumina platform. Supplemental Table S3: SNPs with an average intensity > 11.25 units [file 1471-2156-11-25-S1.XLS]

## Sheet: Suppl table S1
List of SNPs and genes tested on Sequenom platform
GENE	SNPs	Status	Polym and successful
ACAS2	rs4911163	Mouse candidate	1
ACOXL	rs7558938	Mouse candidate	1
ADAR	rs1127326	Human candidate	failed
ADPGK	rs9460	Mouse candidate	1
AGPAT5	rs2911970	Mouse candidate	1
ALDH1B1	rs2073478	Mouse candidate	1
AMPD3	rs3741041	Biallelic control	1
ANTXR2	rs7747	Mouse candidate	1
ATG16L	rs1045100	Mouse candidate	1
ARHGAP28	rs4239328	Mouse candidate	1
ATP10A	rs2066707	Imprinted control	no hets
ATP9B	rs3591	Mouse candidate	1
BCL2L11	rs6753785	Mouse candidate	1
BMP6	rs17557	Mouse candidate	1
BSG	rs8259	Human candidate	failed
C10orf9	rs1043583	Mouse candidate	1
C14orf100	rs7560	Mouse candidate	1
C16orf57	rs11551263	Mouse candidate	1
C18orf4	rs7227616	Mouse candidate	not expressed
C19orf48	rs9991	Human candidate	1
C19orf6	rs7146	Mouse candidate	1
C1orf121	rs2242448	Mouse candidate	1
C1orf164	rs1051664	Mouse candidate	1
C22orf25	rs737986	Mouse candidate	1
C9orf93	rs1539172	Mouse candidate	1
CALCR	rs1801197	Imprinted in mouse	1
CARD9	rs10781499	Mouse candidate	1
CAST	rs754615	Mouse candidate	1
CCDC86	rs7167	Mouse candidate	1
CDCA1	rs1509022	Mouse candidate	1
CEP72	rs2458815	Mouse candidate	failed
CGI-69	rs2011951	Human candidate	1
ChGn	rs6984644	Mouse candidate	failed
COASY	rs615942	Human candidate	1
COL18A1	rs7499	Mouse candidate	1
COL1A2	rs1060399	Human candidate	failed
COMT	rs4633	Human candidate	1
COQ7	rs11074359	Mouse candidate	1
CPXM2	rs10794567	Mouse candidate	1
CRYAA	rs872331	Human candidate	not expressed
CRYZ	rs17459	Mouse candidate	1
CTSD	rs12214	Human and mouse candidate	1
CYRR1	rs2830239	Mouse candidate	1
DCHS1	rs997263	Mouse candidate	1
DDAH1	rs233112	Mouse candidate	1
DDIT4L	rs1053227	Mouse candidate	1
DHCR7	rs1790345	Biallelic control	1
DISC1	rs821616	Mouse candidate	1
DLK1	rs1802710	Imprinted control	1
DOCK5	rs2271108	Mouse candidate	1
EDNRA	rs5333	Mouse candidate	1
EMILIN3	rs6072352	Mouse candidate	1
ERCC5	rs1047768	Human candidate	1
FGB	rs6056	Human candidate	1
FMO4	rs1042772	Mouse candidate	1
FMOD	rs4605	Human candidate	1
FOSL2	rs7562	Mouse candidate	1
GAPDH	rs1803622	Biallelic control	1
GATM	rs1145086	Imprinted in mouse	1
GNAI3	rs2301230	Mouse candidate	1
GPR158	rs10828833	Mouse candidate	1
GRIA1	rs707176	Mouse candidate	not expressed
GUSB	rs9530	Mouse candidate	1
HCA112	rs9088	Mouse candidate	1
HCLS1	rs1128163	Mouse candidate	1
HES6	rs9776	Mouse candidate	1
HEY1	rs1046472	Mouse candidate	1
HIST1H1C	rs10425	Mouse candidate	1
HK2	rs3821305	Mouse candidate	1
HLA-DPA1	rs7905	Mouse candidate	1
IGF2	rs680	Imprinted control	1
IGFBP1	rs4619	Human candidate	1
IL15	rs1057972	Mouse candidate	1
IL1RN	rs315951	Mouse candidate	1
ILK	rs1043388	Human candidate	1
IMPACT	rs1053474	Biallelic control	1
INPP5F	rs1063224	Biallelic control	1
IRS2	rs4773092	Mouse candidate	1
KHK	rs1131375	Mouse candidate	1
KIAA0523	rs3744725	Mouse candidate	1
KIAA1571	rs7582864	Mouse candidate	1
KRT6E	rs2568	Human and mouse candidate	1
LASS4	rs36260	Mouse candidate	1
LCP1	rs11342	Mouse candidate	1
LEMD2	rs2296744	Mouse candidate	1
MBP	rs9199	Human candidate	1
MFGE8	rs10859	Human candidate	failed
MRPS34	rs1076695	Human candidate	not expressed
MTMR3	rs41171	Mouse candidate	1
MYH7B	rs2425009	Mouse candidate	1
NEDD9	rs1050775	Mouse candidate	1
NR3C2	rs5534	Mouse candidate	not expressed
NUDCD1	rs1548082	Mouse candidate	1
NXPH1	rs3779355	Mouse candidate	1
OSBP2	rs2301816	Mouse candidate	1
PEG10	rs13073	Imprinted control	1
PEG3	rs1860565	Imprinted control	1
PERLD1	rs2952151	Mouse candidate	1
PHF11	rs1046295	Human candidate	1
PHLDA2	rs13390	Imprinted control	1
PIK3R1	rs3756668	Mouse candidate	1
PLB1	rs2272387	Mouse candidate	1
PLCL1	rs1064213	Mouse candidate	1
POGK	rs10918585	Mouse candidate	1
PON2	rs6954345	Imprinted in mouse	1
PPP1CB	rs7475	Mouse candidate	1
PRDM8	rs12780	Mouse candidate	1
PRKAR2B	rs257376	Mouse candidate	1
PSMB6	rs3169950	Mouse candidate	1
PTGFR	rs899	Mouse candidate	failed
PTPRB	rs2465811	Mouse candidate	1
RAFTLIN	rs842424	Human candidate	1
RAPGEF5	rs3779069	Mouse candidate	failed
RARRES1	rs2307064	Mouse candidate	1
RASGRF1	rs11855231	Imprinted in mouse	1
RFXDC2	rs3803459	Mouse candidate	1
SACS	rs4143768	Mouse candidate	not expressed
SGCD	rs7724969	Mouse candidate	not expressed
SHRM	rs3733242	Mouse candidate	1
SILV	rs1052165	Human candidate	1
SLC22A2	rs694812	Imprinted in mouse	failed
SLC22A3	rs2076828	Imprinted in mouse	1
SLC27A2	rs1648348	Mouse candidate	failed
SLC2A1	rs2229682	Human candidate	1
SLC40A1	rs2304704	Human candidate	1
SMARCA3	rs2119342	Mouse candidate	1
SNX19	rs3751037	Mouse candidate	1
SPARCL1	rs9933	Human candidate	1
SRP14	rs16924528	Mouse candidate	1
SSNA1	rs3087779	Mouse candidate	1
ST8SIA4	rs1428439	Mouse candidate	1
STOX1	rs10509305	Biallelic control	1
TCF20	rs2070116	Mouse candidate	1
TF	rs8649	Human candidate	1
TGFBI	rs1054124	Human and mouse candidate	1
TRMT12	rs3812475	Mouse candidate	1
TSPAN4	rs7091	Other candidate	1
TSPYL4	rs2232472	Mouse candidate	1
TSSC4	rs1057769	Biallelic control	no hets
USP29	rs3764574	Imprinted in mouse	failed
WNT2	rs2024233	Mouse candidate	1
YOD1	rs2629665	Mouse candidate	1
ZF	rs7116195	Mouse candidate	1
ZNF346	rs251848	Mouse candidate	1

## Sheet: Suppl table S2
Illumina		Human imprinted	Orthologues of mouse imprinted	Other controls	Mouse candidate	Human candidate	Sood et al. placenta	Genes associated with higher or lower birth weight	Polycomb gene	Housekeeping gene
rs12214	CTSD				x	x
rs1053796	KRT6E				x	x
rs12102	SERPINB2				x	x
rs1054124	TGFBI				x	x
rs1554005	ACOXL				x
rs12449580	AIPL1				x
rs2073478	ALDH1B1				x
rs3591	ATP9B				x
rs6753785	BCL2L11				x
rs7013	C10orf10				x
rs1043583	C10orf9				x
rs11245007	C10orf90				x
rs10140007	C14orf100				x
rs1048257	C14orf78				x
rs2279269	C18orf4				x
rs7146	C19orf6				x
rs1539172	C9orf93				x
rs10781499	CARD9				x
rs754615	CAST				x			x
rs11802875	CDCA1				x
rs1563727	CDKAL1				x
rs1057874	CNN2				x
rs2271029	CNTNAP1				x
rs1050351	COL18A1				x
rs11074359	COQ7				x
rs1219725	CPXM2				x
rs17459	CRYZ				x
rs2830239	CYYR1				x
rs233112	DDAH1				x
rs1053227	DDIT4L				x
rs2574	DGKG				x
rs11122324	DISC1				x
rs2271108	DOCK5				x
rs3133	DTNA				x
rs5333	EDNRA				x
rs6072352	EMILIN3				x
rs12439907	FLJ12994				x
rs1042772	FMO4				x
rs2279990	FOSL2				x
rs17783344	GCA				x
rs2301230	GNAI3				x
rs2774315	GNG4				x
rs13106386	GPR125				x
rs10828833	GPR158				x
rs707176	GRIA1				x
rs1036199	HAVCR2				x
rs1128159	HCLS1				x
rs1046472	HEY1				x
rs10425	HIST1H1C				x
rs3732299	HK2				x
rs8807	HLA-DPA1				x
rs1047985	HLA-DQA1				x
NT-007592.14-23572982	HLA-DQA2				x
rs1047033	ID4				x
rs1057972	IL15				x
rs315951	IL1RN				x
rs1865434	IRS2				x
rs3802197	KCNS2				x
rs1870377	KDR				x
rs1131375	KHK				x
rs11156878	KIAA0391				x
rs6848033	KIAA0922				x
rs3813360	KIAA1913				x
rs12891	LASS4				x
rs11342	LCP1				x
rs10947436	LEMD2				x
rs1397548	LPHN3				x
rs2572925	LY6D				x
rs237025	MAP3K7IP2				x
rs2279241	MRAS				x
rs2278125	MRVI1				x
rs3087538	MSX2				x
rs12537	MTMR3				x
rs2425009	MYH7B				x
rs1044417	NEDD9				x
rs2871	NR3C2				x
rs1131339	NR4A3				x
rs2676793	NXPH3				x
rs2273888	OGFRL1				x
rs1328970	OPN5				x
rs954474	OR2T1				x
rs1055091	ORMDL1				x
rs2301816	OSBP2				x
rs9376173	PDE7B				x
rs2941504	PERLD1				x
rs12375	PEX14				x
rs1082	PHACTR2				x		x
rs3213563	PIGC				x
rs3756668	PIK3R1				x
rs2528588	PKP4				x
rs2272386	PLB1				x
rs1064213	PLCL1				x
rs10918585	POGK				x
rs3190	PPP1CB				x
rs1537406	PRDM16				x
rs12780	PRDM8				x
rs257376	PRKAR2B				x
rs2294008	PSCA				x
rs12074883	PTGFR				x
rs3842803	PTGS1				x
rs2303963	PTPRB				x
rs10206850	Q9C0I4_HUMAN/ KIAA1679				x
rs1872575	QTRTD1				x
rs12592	RAPGEF5				x
rs10276	RARRES1				x
rs1061033	RCN1				x
rs2737700	SACS				x
rs284445	SGCD				x
rs4803	SLB				x
rs1110277	SLC23A2				x
rs5569	SLC6A2				x
rs2119342	SMARCA3				x
rs11250064	SOX7				x
rs16924528	SRP14				x
rs6715729	TACR1				x
rs7309	TANK				x
rs2292971	TBCD				x
rs2070116	TCF20				x
rs324356	TFB1M				x
rs1051388	TMEM30B				x
rs1931895	TSPYL4				x
rs12464787	TTN				x
rs2024233	WNT2				x
rs11980379	ZNFN1A1				x
rs10888390	CTSS					x
rs2011951	LOC51629/ CGI-69					x		x
rs1633462	SF1					x		x
rs1385129	SLC2A1					x
rs11539983	SLC40A1					x	x
rs8177232	TF					x
rs16943991	ABC1
rs3744376	ABC1
rs1128503	ABCB1
rs2214102	ABCB1
rs3742801	ABCD4
rs4148077	ABCD4
rs6925	ABHD6
rs8723	ABHD6
rs8176742	ABO
rs8176749	ABO
rs13475	ACN9
rs7837	ACN9
rs12985	ACO1
rs3780473	ACO1
rs137831	ACO2
rs203316	ACO2
rs7558938	ACOXL
rs2245231	ACTR5
rs1046003	ACY1L2
rs1048641	ACY1L2
rs6976	AD-017
rs3743598	ADAT1
rs2230739	ADCY9
rs879620	ADCY9
rs4698	ADM
rs5005	ADM
rs761745	ADM2
rs1801253	ADRB1
rs1042718	ADRB2
rs1042719	ADRB2
rs3087609	ADSS
rs2269475	AIF1
rs2736182	AIF1
rs2292546	AIPL1
rs2108978	AKAP10
rs1130738	ALDH1A3
rs3803430	ALDH1A3
rs3043	ALDH1B1
rs3741041	AMPD3			x
rs2916747	ANGPT2
rs3020221	ANGPT2
rs1044250	ANGPTL4
rs504574	ANK1
rs750625	ANK1
rs7816734	ANK1
rs13309	AP4M1
rs1534310	AP4M1
rs7260921	APBA2BP
rs1271	APOA1BP
rs7412	APOE							x
rs132653	APOL3
rs707921	APOM
rs10826997	ARHGAP12
rs2070097	ARHGAP4
rs766894	ARHGEF12
rs9625	ARHGEF12
rs10305751	ARNT
rs11552229	ARNT
rs2228099	ARNT
rs4459508	ARNT2
rs6495511	ARNT2
rs7172548	ARNT2
rs7484	ARNT2
rs2071421	ARSA
rs26653	ARTS-1
rs27044	ARTS-1
rs4859571	ASAHL
rs16927574	ASPH
rs6549	ASPH
rs4281490	ASRGL1
rs652313	ASS
rs2295764	ASXL1								x
rs4911231	ASXL1
rs10475	ATF3
rs283525	ATF5
rs2066710	ATP10A	x
rs3816800	ATP10A
rs12154	ATPIF1
rs9508	ATPIF1
rs393521	AXIN1
rs394128	AXIN1
rs1041073	B3GTL
rs876540	B3GTL
rs3764779	B4GALT4
rs1057077	B7
rs710415	B7
rs1055388	BAT1
rs11796	BAT1
rs1046080	BAT2
rs1046089	BAT2
rs10573	BAT5
rs1475865	BAT5
rs11539585	BBP
rs17122715	BBP
rs724710	BCL2L11
rs4988398	BIK
rs2306234	BLK
rs3816668	BLK
rs12250221	BLOC1S2
rs4550	BNIP3			x
rs6557	BNIP3
rs12165	BNIP3L
rs284854	C10orf26
rs284860	C10orf26
rs3812676	C10orf90
rs7560	C14orf100
rs2166322	C14orf118
rs1043831	C14orf124
rs10144530	C14orf130
rs2905	C14orf130
rs2275591	C14orf160
rs3742935	C14orf78
rs1061435	C16orf35
rs2541622	C16orf35
rs7665	C16orf5
rs11151371	C18orf4
rs699245	C1orf16
rs840385	C1QTNF3
rs840386	C1QTNF3
rs2143607	C20orf111
rs9875	C20orf111
rs6107027	C20orf22
rs7020	C20orf22
rs3088196	C20orf44
rs4911494	C20orf44
rs3088078	C20orf52
rs2056844	C21orf107
rs6517523	C21orf107
rs3746866	C21orf5
rs1047978	C21orf91
rs2824495	C21orf91
rs1065201	C22orf2
rs3747174	C22orf2
rs1803196	C2orf3
rs6722682	C2orf3
rs2230204	C3
rs423490	C3
rs2501968	C6orf139
rs130067	C6orf18
rs3130453	C6orf18
rs225710	C6orf55							x
rs1620075	C8A
rs652785	C8A
rs20574	C8G
rs2071006	C8G
rs2409764	C8orf13
rs3021518	C8orf13
rs4741510	C9orf93
rs443563	C9orf93
rs1045882	C9orf95
rs3752955	C9orf95
rs1043239	CA12
rs1043256	CA12
rs12553173	CA9
rs1801197	CALCR		x
rs2301680	CALCR
rs1043550	CALU
rs8597	CALU
rs1238	CAPZA1
rs3135499	CARD15
rs2075820	CARD4
rs2043211	CARD8
rs3745718	CARD8
rs1135314	CARD9
rs9667	CAST
rs1049982	CAT
rs8042868	CATSPER2
rs10278782	CAV2
rs1052990	CAV2
rs1132644	CCNB1IP1
rs1051130	CCND3							x
rs9529	CCND3
rs3136665	CCR1
rs2228428	CCR4
rs10946217	CCR6
rs2071171	CCR6
rs3093007	CCR6
rs2229095	CCR7
rs2853699	CCR8
rs2012645	CCT8
rs8129954	CCT8
rs1130663	CD151
rs1130719	CD151
rs3211938	CD36
rs1055141	CD4							x
rs3829972	CD4
rs11033026	CD44
rs8193	CD44
rs11585	CD59
rs704697	CD59
rs2070776	CD79B
rs7921	CD79B
rs1050650	CD83
rs16874698	CD83
rs1509022	CDCA1
rs28216	CDH11							x
rs35213	CDH11
rs6633	CDK2AP1
rs2501727	CDK5RAP2
rs4836822	CDK5RAP2
rs9465994	CDKAL1
rs3217992	CDKN2B
rs1594	CFLAR
rs7573256	CFLAR
rs1042180	CFTR									x
rs1800136	CFTR
rs1127827	CGI-111
rs6871	CGI-111
rs1127149	CGI-49
rs1054283	CGI-62
rs13504	CGI-96
rs1812240	CGI-96
rs8136009	CGI-96
rs816407	CHCHD2
rs8406	CHCHD2
rs7542034	CHI3L2
rs8535	CHI3L2
rs1045861	CHORDC1
rs1053754	CHRNE
rs8834	CHRNE
rs2230804	CHUK
rs1064108	CHURC1
rs1131431	CITED2
rs7313141	CLECSF2
rs2272592	CLIC1
rs3237	CLIC1
rs1800209	CLN5
rs1548082	CML66
rs1548083	CML66
rs1057895	CNN2
rs2236451	COL18A1
rs1042917	COL6A2
rs2839110	COL6A2
rs9843784	COMMD2
rs11227	COPS7A
rs3168600	COPS7A
rs2275710	CORO2A
rs701753	CP
rs10492785	CP110
rs12934510	CP110
rs7190666	CP110
rs2171492	CPA4	x
rs1564823	CPEB4
rs359467	CPEB4
rs6060539	CPNE1
rs6579255	CPNE1
rs8277	CPXM2
rs17047660	CR1
rs2296160	CR1
rs6691117	CR1
rs3087822	CRIPT
rs2255255	CRNKL1
rs2255258	CRNKL1
rs2273058	CRNKL1
rs3817995	CRNKL1
rs8140949	CRYBB2
rs7527057	CRYZ
rs1058885	CSF1
rs3738760	CSF1
rs216123	CSF1R						x
rs2228422	CSF1R
rs1042658	CSF3
rs2827	CSF3
rs3917991	CSF3R
rs6385	CSTB
rs3736213	CSTF3
rs3758741	CSTF3
rs1045480	CTBP1								x
rs1048682	CTNS
rs222754	CTNS
rs8839	CTSD
rs1036938	CTSH
rs3129	CTSH
rs17479770	CUL3								x
rs4674908	CUL3
rs630693	CWF19L2
rs630782	CWF19L2
rs3732379	CX3CR1
rs7636125	CX3CR1
rs2234355	CXCR6
rs2234358	CXCR6
rs13397	CXorf12
rs6571303	CXorf12
rs1048943	CYP1A1
rs2470890	CYP1A2
rs1056836	CYP1B1
rs10916	CYP1B1
rs451652	CYP21A2
rs7756934	CYP21A2
rs1137115	CYP2A6
rs4986892	CYP2A6
rs1042194	CYP2C18
rs2860840	CYP2C18
rs3758580	CYP2C19
rs4244285	CYP2C19
rs1058932	CYP2C8
rs1057910	CYP2C9
rs1799853	CYP2C9
rs9332242	CYP2C9
rs966410	CYYR1
rs3761936	DCLRE1B
rs6674384	DCLRE1B
rs7277	DCTD
rs7663494	DCTD
rs233113	DDAH1
rs805304	DDAH2
rs4647707	DDB2
rs4898778	DDHD1
rs1053639	DDIT4
rs8316	DDIT4
rs11734833	DDIT4L
rs1043402	DDX17
rs763121	DDX17
rs197414	DDX20
rs85276	DDX20
rs6444109	DGKG
rs10186730	DGUOK
rs6737156	DGUOK
rs1044482	DHCR7			x
rs1064202	DHX34
rs2547378	DHX34
rs2255397	DIP2A
rs1411771	DISC1
rs664628	DKFZP434B172
rs6763762	DKFZP434B172
rs1972576	DKFZP434F0318
rs2110597	DKFZP434F0318
rs384403	DKFZp434N035
rs434049	DKFZp434N035
rs7230131	DKFZP564D1378
rs6559	DKFZP566H073
rs1065584	DKFZP566J2046
rs3743853	DKFZP566J2046
rs2291617	DKFZP586D0919
rs923829	DKFZP586D0919
rs6660019	DKFZp761A078
rs12582	DKFZp762E1312
rs1275391	DLGAP4							x
rs220079	DLGAP4
rs1802710	DLK1	x
rs17145034	DMXL1
rs7734532	DMXL1
rs1801041	DNA2L
rs3758626	DNA2L
rs11617079	DNAJD1
rs3783044	DNAJD1
rs2709618	DOCK5
rs1052556	DPYSL4
rs2247705	DPYSL4
rs4764794	DRIM
rs703715	DRIM
rs7337	DSCR5
rs9944927	DTNA
rs7583475	DTNB
rs11919795	DVL3							x
rs5369	EDN1
rs5370	EDN1
rs5335	EDNRA
rs2153364	EGLN1
rs7544596	EGLN1
rs2545763	EGLN2
rs1680709	EGLN3
rs1680710	EGLN3
rs17085249	ELL2							x
rs373533	EMR1
rs1061223	ENO2
rs799265	ENSG00000135506
rs1230358	ENSG00000164308
rs2549782	ENSG00000164308
rs3752277	ENST00000360896
rs10495933	EPAS1						x
rs1868091	EPAS1
rs126013	EPB41
rs2249138	EPB41
rs1042168	EPB42
rs16957499	EPB42
rs1051741	EPHX1
rs2234922	EPHX1
rs564449	EPO
rs13181	ERCC2							x
rs1799793	ERCC2
rs12124733	ERMAP
rs12727498	ERMAP
rs13036061	ETAA16
rs5960	F10
rs4525	F5
rs6030	F5
rs6042	F7
rs6046	F7
rs440051	F9
rs6048	F9
rs1061646	FANCA
rs7195066	FANCA
rs8328	FBXO28
rs1035834	FBXO36
rs1801274	FCGR2A
rs387801	FCGR2A
rs844	FCGR2B						x
rs396991	FCGR3B
rs448740	FCGR3B
rs2044174	FDX1
rs11712	FKBP1A
rs6041749	FKBP1A
rs3824250	FLJ10204
rs6470147	FLJ10204
rs6999234	FLJ10204
rs7014678	FLJ10204
rs2788478	FLJ10300
rs1551528	FLJ10305
rs16970545	FLJ10305
rs17075612	FLJ10375
rs3772165	FLJ10375
rs2242471	FLJ10498
rs6830514	FLJ10525
rs1876268	FLJ10858
rs366793	FLJ10891
rs433377	FLJ10891
rs835409	FLJ10986
rs835435	FLJ10986
rs1561736	FLJ11184
rs215210	FLJ11730
rs9787162	FLJ11838
rs1057090	FLJ12847
rs3803459	FLJ12994
rs3829533	FLJ12998
rs3829536	FLJ12998
rs2292071	FLJ13119
rs745960	FLJ14640
rs9409550	FLJ14753
rs6962151	FLJ20257
rs2015240	FLJ20444
rs2307055	FLJ20444
rs12142199	FLJ20542
rs7627	FLJ20920
rs9674937	FLJ20920
rs3203	FLJ21945
rs3731620	FLJ21945
rs10216063	FLJ22374
rs16875355	FLJ22374
rs3739435	FLJ22494
rs12459634	FLJ22573
rs12801980	FLJ22635
rs7104019	FLJ22635
rs332259	FLJ22875
rs6672905	FLJ32112
rs7524477	FLJ32112
rs2719710	FLJ32871			FLJ33071
rs6599309	FLJ34443
rs12912744	FLJ35867
rs3809482	FLJ35867
rs612448	FLJ37970
rs685870	FLJ37970
rs10205	FLOT2
rs1060247	FLOT2
rs7326277	FLT1
rs7993418	FLT1
rs11120047	FLVCR
rs1155779	FMNL2							x
rs4664114	FMNL2
rs7101	FOS						x
rs1049698	FOSB
rs708905	FOSB
rs7562	FOSL2
rs7144658	FOXA1
rs1044959	FOXO3A
rs881732	FOXP2
rs1042229	FPR1							x
rs2070745	FPR1
rs509474	FTHFSDC1
rs7543	FTHFSDC1
rs2584625	FTSJ3
rs2727288	FTSJ3
rs4015	FUT1						x
rs4021	FUT1
rs16880852	FUT10
rs2676415	FUT10
rs281377	FUT2
rs485073	FUT2
rs1050828	G6PD
rs7320583	GAS6
rs8191973	GAS6
rs1058240	GATA3
rs1049508	GATM		x
rs1145086	GATM
rs10493821	GBP3
rs1409150	GBP3
rs17433780	GBP3
rs3795543	GBP3
rs2592551	GGCX
rs699664	GGCX
rs1050160	GLUD1
rs3737182	GNAI3
rs1800900	GNAS	x
rs3730171	GNAS
rs8386	GNAS
rs5446	GNB3
rs2774316	GNG4
rs6993	GOT2
rs7202491	GOT2
rs1048126	GPATC2
rs4147127	GPATC2
rs1864139	GPI
rs1798192	GPR109B
rs9002	GPR125
rs2480345	GPR158
rs9320308	GPR63
rs1800504	GRB10	x
rs3809806	GSG2
rs33657	GSPT1							x
rs3752426	GSPT1
rs592792	GSTM2
rs625456	GSTM2
rs4630	GSTT1
rs6488889	GTF2H3
rs9530	GUSB									x
rs7658293	GYPA
rs1849119	GYPB
rs7683365	GYPB
rs1050967	GYPC
rs6568	GYPC
rs1786702	H17
rs594318	H17
rs2075745	H19	x
rs2839702	H19
rs1057687	HABP4
rs7030316	HABP4
rs16942414	HAPLN3
rs8039131	HAPLN3
rs4704846	HAVCR2
rs10780755	HBLD2							x
rs7021024	HBLD2
rs730106	HCFC1
rs2070180	HCLS1
rs2653349	HCRTR2
rs1053657	HEBP2
rs2232248	HEMK1
rs667894	HEMK1
rs1133496	HERC2
rs4778244	HERC2
rs3734637	HEY2
rs5745635	HGF
rs1058180	HIBCH
rs291466	HIBCH
rs17099141	HIF1A
rs2057482	HIF1A
rs10883512	HIF1AN
rs2295778	HIF1AN
rs4803932	HIF3A
rs7253301	HIF3A
rs8384	HIST1H1C
rs656489	HK2
rs1049281	HLA-C							x
rs1094	HLA-C
rs7767581	HLA-C
rs11244	HLA-DOB
rs2071469	HLA-DOB
rs9272934	HLA-DQA1
rs9272953	HLA-DQA1
rs2071799	HLA-DQA2
rs9276401	HLA-DQA2
rs3211055	hmm25128
rs3752108	hmm25128
rs3811073	hmm31999
rs4840040	hmm31999
rs4962697	hmm665
rs11555832	HMOX1
rs2071747	HMOX1
rs1051308	HMOX2
rs17137094	HMOX2
rs4885028	Hs.28465
rs9543091	Hs.28465
rs476240	Hs.345389
rs6423498	Hs.345389
rs1875428	Hs.406038
rs2291782	Hs.506072
rs7725810	Hs.506072
rs17137053	HSCARG
rs17137056	HSCARG
rs1061810	HSD17B12
rs162398	HSF2BP
rs2838343	HSF2BP
rs1043618	HSPA1A
rs2075799	HSPA1L
rs2075800	HSPA1L
rs16833517	HSPBAP1
rs1059384	HSRTSBETA
rs2612086	HSRTSBETA
rs5490	ICAM1							x
rs1799969	ICAM1
rs5491	ICAM1
rs5498	ICAM1
rs303172	IFIT5
rs304447	IFIT5
rs11914	IFNGR1
rs1327475	IFNGR1
rs1059293	IFNGR2
rs11910627	IFNGR2
rs9808753	IFNGR2
rs1003483	IGF2AS	x
rs3741208	IGF2AS
rs1570070	IGF2R
rs998075	IGF2R
rs1059713	IGHM
rs3024496	IL10
rs3024498	IL10
rs2256111	IL10RA
rs9610	IL10RA
rs1058867	IL10RB						x
rs3171425	IL10RB
rs3212227	IL12B
rs436857	IL12RB1
rs2229546	IL12RB2
rs20541	IL13
rs1519553	IL15
rs4072680	IL16
rs859	IL16
rs3017	IL17RB
rs6798958	IL17RB
rs360717	IL18
rs549908	IL18
rs1035130	IL18R1
rs3732127	IL18R1
rs1304037	IL1A
rs2856836	IL1A
rs1143634	IL1B
rs315952	IL1RN
rs2069763	IL2
rs10889677	IL23R
rs1884444	IL23R
rs10903034	IL28RA
rs11249006	IL28RA
rs1805011	IL4R
rs8832	IL4R
rs2290610	IL5RA
rs340833	IL5RA
rs2069849	IL6
rs2229238	IL6R
rs4845617	IL6R
rs1111046	IMAGE3451454
rs2236359	IMAGE3451454
rs6750289	IMMT
rs8244	IMMT
rs1053474	IMPACT
rs582234	IMPACT
rs1475563	INADL
rs2498982	INADL
rs4764616	ING4
rs2289306	INPP5F
rs3188055	INPP5F
rs6908105	IRAK1BP1
rs1152888	IRAK3
rs7135413	IRAK3
rs13180	IREB2
rs3743079	IREB2
rs839	IRF1
rs9282762	IRF1
rs3775543	IRF2
rs2304204	IRF3
rs1050975	IRF4
rs7768807	IRF4
rs2013162	IRF6
rs3178010	IRF7
rs4773092	IRS2
rs3809865	ITGB3
rs5919	ITGB3
rs7004	ITGB4BP
rs10425594	IXL
rs519575	IXL
rs17127063	JAK1
rs2230724	JAK2
rs3008	JAK3
rs8234	KCNQ1	x
rs7667298	KDR
rs2304681	KHK
rs2813	KIAA0089
rs6799559	KIAA0089
rs6794	KIAA0116
rs1121	KIAA0251
rs6498540	KIAA0251
rs12534379	KIAA0265
rs3742370	KIAA0391
rs17135121	KIAA0415
rs9790	KIAA0643
rs2252690	KIAA0748
rs2252795	KIAA0748
rs7669418	KIAA0922
rs16989000	KIAA1271
rs3746660	KIAA1271
rs7262903	KIAA1271
rs7269320	KIAA1271
rs659543	KIAA1324
rs1064034	KIAA1627
rs4834698	KIAA1627
rs1553669	KIAA1712
rs4695918	KIAA1712
rs3813359	KIAA1913
rs2236599	KLF4
rs2290019	KLHDC4
rs2303771	KLHDC4
rs583678	KRT6E
rs3751325	KUB3
rs2071970	L3MBTL	x						x
rs2285185	L3MBTL
rs36259	LASS4
rs7188975	LCMT1
rs1409429	LCP1
rs4820	LDHA
rs1650294	LDHB
rs1433099	LDLR
rs5927	LDLR
rs2296744	LEMD2
rs8368	LGALS9							x
rs3745871	LILRB4							x
rs731170	LILRB4
rs1107853	LNK
rs739496	LNK
rs7972796	LNK
rs1063677	LOC114984
rs7281	LOC114984
rs3740957	LOC119710
rs1757935	LOC132321
rs337277	LOC132321
rs1054174	LOC133957
rs13474	LOC133957
rs1052202	LOC144404
rs1052204	LOC144404
rs12984381	LOC147804
rs1818989	LOC148213
rs1061860	LOC151963
rs7507	LOC151963
rs2014220	LOC200933
rs3734502	LOC282956
rs6904200	LOC282956
rs16973457	LOC283726
rs7403244	LOC283726
rs2535241	LOC346171
rs2747421	LOC346171
rs12442603	LOC348094
rs2414865	LOC348094
rs7101779	LOC374421
rs7131178	LOC374421
rs1578462	LOC375097
rs3752278	LOC375097
rs17635222	LOC375399
rs7697056	LOC375399
rs2918520	LOC401075
rs2436487	LOC56931
rs1133122	LOC90637
rs17273079	LOC93349
rs7590429	LOC93349
rs734644	LPHN3
rs2254522	LSS
rs1052248	LST1
rs1041981	LTA
rs2239704	LTA
rs3093553	LTB
rs13295	LY6G5C
rs9328374	LY86
rs7450	MAK10
rs1059442	MALT1
rs2319974	MALT1
rs3797762	MAML1
rs6627	MAML1
rs1146297	MAN1A2
rs1290558	MAN1A2
rs1128933	MAN2C1							x
rs10250	MAP2K2
rs3732209	MAP3K2
rs7896	MAP3K7IP2
rs2907	MAP3K8
rs8177039	MAP3K8
rs7153601	MAP3K9
rs6544214	MAP4K3
rs9037	MAP4K3
rs13058	MAPK1
rs10764686	MASTL
rs1981296	MASTL
rs2099903	MBL2
rs2506	MBL2
rs2295709	MCMDC1
rs2734647	MECP2
rs12140829	MED8
rs839753	MED8
rs10863	MEST	x
rs41736	MET
rs3741265	MGC:13379
rs8064449	MGC10744
rs8069739	MGC10744
rs1047707	MGC12458
rs10927387	MGC12458
rs842259	MGC15763
rs842274	MGC15763
rs7226091	MGC16597
rs1055636	MGC19764
rs3803859	MGC19764
rs10152546	MGC20481
rs1044474	MGC20481
rs1046404	MGC20781
rs4796712	MGC20781
rs11806946	MGC22773
rs1412825	MGC22773
rs17361819	MGC22960
rs3737744	MGC22960
rs1061128	MGC24665
rs7204628	MGC24665
rs690941	MGC2744
rs17194861	MGC2747
rs706762	MGC2747
rs10448	MGC2752
rs3499	MGC2752
rs3735169	MGC3036
rs227584	MGC3130
rs1339374	MGC31967
rs3852768	MGC3248
rs8056871	MGC3248
rs353255	MGC3265
rs2257505	MGC33648
rs652541	MGC33948
rs664143	MGC33948
rs6585	MGC5242
rs10489177	MGC9084
rs1063635	MICA
rs1131896	MICA
rs1051788	MICB
rs3131639	MICB
rs1044483	MK-STYX
rs8565	MK-STYX
rs2287074	MMP2
rs243849	MMP2
rs6060341	MMP24
rs1571133	MMRP19
rs1977420	MMRP19
rs2956114	MMRP19
rs594445	MOCOS
rs11872520	MPPE1
rs3747956	MR1
rs3789357	MR1
rs1802752	MRPL28
rs3830160	MRPL28
rs2863095	MRPL43
rs3740484	MRPL43
rs1047911	MRPL53
rs13960	MRPL54
rs2070250	MRPS12
rs17634737	MRPS9
rs4909945	MRVI1
rs4242182	MSX2
rs10266424	MTERF
rs9008	MTERF
rs41172	MTMR3
rs12347	MTRR
rs162036	MTRR
rs8659	MTRR
rs6853	MYD88
rs2425012	MYH7B
rs3407	MYOM2
rs968381	MYOM2
rs7188856	NAGPA
rs3829567	NARF
rs16923269	NCBP1							x
rs14189	NCOA3							x
rs11699879	NCOA3						x
rs1537028	NCOA5
rs17092079	NCOA6
rs1422645	NDP52
rs2303015	NDP52
rs7222365	NDP52
rs1899	NDUFAF1
rs3204853	NDUFAF1
rs4148973	NDUFV3
rs2303579	NEDD4
rs1050775	NEDD9
rs1957106	NFKBIA
rs696	NFKBIA
rs8904	NFKBIA
rs7116	NM_001535
rs2071128	NM_003491
rs2070426	NM_006031
rs2249057	NM_006031
rs2241384	NM_012276
rs7256494	NM_012276
rs702681	NM_152622
rs3848713	NM_183386
rs6753	NOL5A							x
rs1060037	NOL6
rs2785210	NOL6
rs1047735	NOS1
rs2682826	NOS1
rs3741475	NOS1
rs10459953	NOS2A
rs1137933	NOS2A
rs2297518	NOS2A
rs1799983	NOS3
rs3918211	NOS3
rs7830	NOS3
rs2229974	NOTCH1
rs4489420	NOTCH1
rs6563	NOTCH1
rs699779	NOTCH2
rs1044116	NOTCH3
rs16980398	NOTCH3
rs422951	NOTCH4
rs915894	NOTCH4
rs3745615	NPAS1
rs1562313	NPAS2
rs2305158	NPAS2
rs6026468	NPEPL1
rs1800566	NQO1
rs1054190	NR1I2
rs3814057	NR1I2
rs2307424	NR1I3
rs5534	NR3C2
rs2900223	NR4A3
rs2229741	NRIP1
rs2894215	NUDT13
rs7025269	NUDT2
rs7039222	NUDT2
rs7124513	NUDT8
rs11937770	NUDT9
rs132848	NUP50
rs1051042	OAS1
rs2660	OAS1
rs3741981	OAS1
rs1058128	OGDH
rs14239	OGDH
rs11101224	OGDHL
rs13736	OGDHL
rs954475	OR2T1
rs3182034	ORM1
rs2289404	ORMDL1
rs3804085	OSBP2
rs701265	P2RY1
rs8380	P4HA1
rs1127091	P66beta
rs9426938	P66beta
rs7074	PACSIN2							x
rs8569	PACSIN2
rs1138800	PANX1
rs2240542	PASK
rs6709462	PASK
rs7058209	PDHA1
rs709610	PDHA1
rs400037	PDIA2
rs1063647	PDK2
rs3178055	PDK2
rs3064	PDLIM2
rs3735893	PDLIM2
rs3746954	PDXK
rs2812	PECAM1
rs6809	PECAM1
rs9908930	PECAM1
rs13073	PEG10	x
rs1055359	PEG3	x
rs1860565	PEG3
rs2952151	PERLD1
rs1057225	PEX5
rs9462859	PEX6
rs1064891	PFKFB3
rs1539232	PFKFB3
rs1057034	PFKL
rs1049392	PFKM
rs8716	PFKM
rs2279211	PFKP
rs11121567	PGD
rs12942703	PGS1
rs2292642	PGS1
rs2074038	PHACS
rs3107275	PHACS
rs2073214	PHACTR2
rs1049925	PHC1								x
rs11061	PHC2								x
rs5861	PHC2
rs6425816	PHC2
rs734094	PHEMX
rs1056567	PHF19								x
rs1837	PHF19
rs13390	PHLDA2	x
rs11133	PHYH
rs473407	PHYH
rs1050057	PIAS3
rs2289863	PIAS4
rs2289865	PIAS4
rs2230471	PIGC
rs11306	PIGF
rs1028307	PIGT
rs707577	PIGT
rs706713	PIK3R1
rs16865250	PIP5K1A
rs2074957	PIP5K1C
rs4807493	PIP5K1C
rs1053454	PIP5K2A
rs10828317	PIP5K2A
rs1673407	PKHD1L1
rs1673408	PKHD1L1
rs16879659	PKHD1L1
rs1783147	PKHD1L1
rs1783174	PKHD1L1
rs4735133	PKHD1L1
rs1052176	PKLR
rs932972	PKLR
rs1042728	PKN1
rs4926219	PKN1
rs1049846	PLAGL1	x
rs9373409	PLAGL1
rs7601771	PLB1
rs753381	PLCG1
rs2228135	PLCL1
rs1061307	PLSCR1
rs1130809	PNRC1
rs12445	PNRC1
rs3820387	POGK
rs1561328	POLR1A
rs2288120	POLR1A
rs6843	POLR2E
rs1131383	POLR2J
rs6591	POLR2L									x
rs1055177	POLR3F
rs1474974	POLR3F
rs7493	PON2		x
rs2290417	PP3856
rs896954	PP3856
rs13787	PPA2
rs4699179	PPA2
rs546502	PPFIA1
rs552282	PPFIA1
rs7562391	PPIL3
rs7475	PPP1CB
rs2694657	PPP1R12A
rs3203905	PPP1R12A
rs854524	PPP1R9A	x
rs854541	PPP1R9A
rs2236696	PRDM15
rs4075967	PRDM15
rs885821	PRF1
rs257377	PRKAR2B
rs1799810	PROC
rs5937	PROC
rs6123	PROS1
rs2288920	PRRG2
rs3745474	PRRG2
rs2976396	PSCA
rs1803415	PSMF1
rs3087751	PSMF1
rs1805155	PTCH
rs1055340	PTER
rs1331255	PTER
rs899	PTGFR
rs5788	PTGS1
rs5275	PTGS2
rs689470	PTGS2
rs2465811	PTPRB
rs1048821	Q9C0I4_HUMAN/ KIAA1679
rs1026619	QRSL1
rs2015205	QRSL1
rs2302188	R29124_1
rs714106	R29124_1
rs11015859	RAB18
rs12248740	RAB18
rs1065544	RAB31						x
rs557706	RAB31
rs11105	RAB40B
rs1131906	RABIF
rs373572	RAD18
rs11855560	RAD51
rs1801320	RAD51
rs2251660	RAD52B
rs1057957	RANBP2							x
rs3744806	RAPGEFL1
rs7221536	RAPGEFL1
rs1567962	raptor
rs3751934	raptor
rs2307064	RARRES1
rs11855231	RASGRF1		x
rs1562008	RASGRF1
rs3759091	RBMS2
rs941208	RBMS2
rs6711	RCN1
rs3138142	RDH5
rs1044418	REPS1
rs4606	RGS2
rs2273782	RLN1
rs7225888	RNF135
rs1200345	RPAP1
rs721772	RPAP1
rs2280370	RPL13
rs12981911	RPL28
rs7255657	RPL28
rs1054427	RPL36AL
rs2985698	RPL36AL
rs10274	RPS6KB2
rs13859	RPS6KB2
rs2296308	RWDD3
rs1468542	SACM1L
rs2271619	SACM1L
rs4770433	SACS
rs9403	SARS2
rs2304210	SBP1
rs16973530	SCAMP5
rs7174129	SCAMP5
rs838891	SCARB1
rs838896	SCARB1
rs8475	SCARB2
rs3210400	SCLY
rs6555055	SDHA
rs6962	SDHA
rs4612984	SEC10L1
rs8003535	SEC10L1
rs4786	SELE
rs6128	SELP
rs6133	SELP
rs9874	SELS
rs6493090	SERF2
rs15286	SERPINB1							x
rs386713	SERPINB1
rs17072097	SERPINB10
rs724558	SERPINB10
rs8097425	SERPINB10
rs963075	SERPINB10
rs9967382	SERPINB10
rs6098	SERPINB2
rs5878	SERPINC1
rs11178	SERPINE1
rs7242	SERPINE1
rs2289993	SESTD1
rs523200	SF1
rs12264	SFRS6
rs7724969	SGCD
rs1281149	SH3TC1
rs922521	SH3TC1
rs12952556	SHMT1
rs1979276	SHMT1
rs1979277	SHMT1
rs16940043	SIAT8E
rs3210908	SIGIRR
rs1132975	SIVA
rs149411	SLC11A2
rs150909	SLC11A2
rs202391	SLC13A3
rs7169	SLC16A1
rs1131633	SLC16A3
rs3763980	SLC16A7
rs367035	SLC22A18	x
rs624249	SLC22A2		x
rs316003	SLC22A2
rs2076828	SLC22A3		x
rs2292334	SLC22A3
rs1131382	SLC23A2
rs2301629	SLC25A13							x
rs10998219	SLC25A16
rs1136645	SLC25A16
rs4658	SLC2A1
rs1894822	SLC2A14
rs7966601	SLC2A3
rs15300	SLC35B3
rs3757099	SLC35B3
rs390840	SLC37A1
rs454849	SLC37A1
rs2304704	SLC40A1
rs2072081	SLC4A1
rs5810	SLC9A1
rs1043292	SMAP-5
rs4616931	SMAP-5
rs3182285	SMARCA3
rs1061063	SNAP29
rs178077	SNAP29
rs3744346	SNX11
rs7222136	SNX11
rs4969168	SOCS3
rs1952085	SOCS4
rs3768720	SOCS5
rs4953419	SOCS5
rs2231562	SOCS6
rs2536512	SOD3
rs2695232	SOD3
rs3100132	SORD
rs3741651	SP1
rs7927406	SPA17
rs3803680	SPG7
rs8060502	SPG7
rs12090314	SPTA1
rs3737515	SPTA1
rs3738791	SPTA1
rs1626923	SPTB
rs229586	SPTB
rs7035964	SPTLC1
rs10277	SQSTM1
rs4797	SQSTM1
rs11577179	SSR2
rs4661079	SSR2
rs10745330	ST7L
rs3790611	ST7L
rs2066811	STAT2
rs1053005	STAT3
rs3198502	STAT5A
rs2230097	STAT5B
rs4559	STAT6
rs194520	STEAP2
rs194524	STEAP2
rs13013693	STK25
rs2279845	STK25
rs524492	SUPT3H
rs9369514	SUPT3H
rs12335	SURF6
rs2491	SURF6
rs1061844	SVH
rs5757650	SYNGR1
rs756640	SYNGR1
rs3183175	SYNGR3
rs7533455	SYTL1
rs8533	SYTL1
rs550404	SYTL2							x
rs641393	SYTL2
rs881	TACR1
rs13501	TAP2
rs241448	TAP2
rs1059288	TAPBP
rs2071888	TAPBP
rs2041385	TAPBPL
rs2532500	TAPBPL
rs2297208	TBC1D4
rs7327548	TBC1D4
rs4986131	TBCD
rs7502875	TBX21
rs5758651	TCF20
rs12190287	TCF21							x
rs2249778	TCL6
rs6517105	TCP10L
rs12484449	TEF
rs9611577	TEF
rs8649	TF
rs912722	TFB1M
rs3817672	TFRC						x			x
rs406271	TFRC
rs473698	TGFA
rs503314	TGFA
rs2241715	TGFB1
rs900	TGFB2
rs4669	TGFBI
rs6356	TH		x
rs6357	TH
rs2126854	THAP6
rs9307834	THAP6
rs1478604	THBS1
rs2292305	THBS1
rs256996	TICAM2
rs1043968	TINP1
rs6874609	TINP1
rs8177376	TIRAP
rs2282336	TJP2
rs2309428	TJP2
rs4833095	TLR1
rs5743596	TLR1
rs10776483	TLR10
rs11096957	TLR10
rs4274855	TLR10
rs3804099	TLR2
rs3804100	TLR2
rs3775290	TLR3
rs3775291	TLR3
rs5030710	TLR4
rs7869402	TLR4
rs3775073	TLR6
rs3821985	TLR6
rs352140	TLR9
rs3196765	TMEM30B
rs2834217	TMEM50B
rs17136392	TMEM8
rs2071915	TMEM8
rs3093665	TNF
rs1059501	TNFRSF7
rs11301	TOMM20							x
rs1804644	TOMM34
rs2450772	TOP1MT
rs1058378	TOP2B
rs1042522	TP53
rs1059857	TRAP1
rs7200737	TRAP1
rs11217125	TRAPPC4
rs569	TRAPPC4
rs1048705	TRIM4
rs2247762	TRIM4
rs3738671	TRIT1
rs7315	TRIT1
rs1705805	TRNT1
rs334773	TRNT1
rs11070795	TRPM7
rs616256	TRPM7
rs11688004	TSGA10
rs1573413	TSGA2
rs2839536	TSGA2
rs6755	TSPYL4
rs17682	TSSC1
rs2835655	TTC3							x
rs2154538	TTC3
rs2244492	TTN
rs280523	TYK2
rs6554	UBA52
rs2838677	UBE2G2
rs760431	UBE2G2
rs13392	UBE2L3
rs7444	UBE2L3
rs1049871	UBE2V1
rs8585	UBE2V1
rs10929303	UGT1A1
rs8330	UGT1A1
rs4694697	UGT2B11
rs4348159	UGT2B7
rs7439366	UGT2B7
rs12726	UNC13B
rs10901439	UROS
rs2027515	UROS
rs2292807	USMG5
rs7911488	USMG5
rs8103779	USP29		x
rs1027392	USP29
rs3088040	USP36
rs1918496	USP52
rs6583048	VAV3
rs8458	VAV3
rs3176879	VCAM1
rs3783613	VCAM1
rs11527434	VDAC2
rs2010963	VEGF
rs25648	VEGF
rs1642742	VHL
rs779805	VHL
rs1049341	VIM
rs165531	VIM
rs2359612	VKORC1
rs7294	VKORC1
rs1177562	VPS11
rs4614	VPS11
rs10409482	VRK3
rs1052498	VRK3
rs11547883	VRK3
rs11879620	VRK3
rs1057990	WARS2
rs2645294	WARS2
rs3790549	WARS2
rs13232463	WBSCR27
rs11956837	WDR36
rs15736	WDR4
rs2248490	WDR4
rs6586250	WDR4
rs11247226	WINS1
rs12157	WINS1
rs2411837	WINS1
rs8451	WINS1
rs2228946	WNT2
rs9303634	WSB1							x
rs2288034	WWOX
rs383362	WWOX
rs1884725	XDH
rs2295475	XDH
rs4944960	XRRA1
rs9444	XRRA1
rs4931	YWHAB
rs8356	YWHAB
rs2291940	ZCCHC9
rs1783978	ZDHHC5							x
rs1783979	ZDHHC5
rs2789	ZFP161
rs990072	ZFP161
rs4801433	ZIM3		x
rs7251328	ZIM3
rs1122955	ZNF132
rs1465789	ZNF132
rs10405102	ZNF160
rs329733	ZNF160
rs9302870	ZNF200
rs11879465	ZNF211
rs3746219	ZNF211
rs9749449	ZNF211
rs2735537	ZNF213
rs12753	ZNF230
rs2356549	ZNF230
rs7988277	ZNF237
rs9579717	ZNF237
rs10414299	ZNF264		x
rs917340	ZNF264
rs10515	ZNF266
rs1978713	ZNF266
rs7975069	ZNF268
rs1811	ZNF30
rs765746	ZNF30
rs12982082	ZNF331	x
rs8100247	ZNF331
rs10413068	ZNF473
rs16981706	ZNF473
rs12975981	ZNF493
rs4461198	ZNF493
rs10217154	ZNF510
rs12347533	ZNF510
rs966591	ZNF557
rs12609890	ZNF587
rs2270494	ZNF597
rs37824	ZNF597
rs10413287	ZNF626
rs13292096	ZNF79
rs4504745	ZNF79
rs12972502	ZNF85
rs1048412	ZNRD1
rs7770557	ZNRD1
rs17152433	ZRANB1
rs1045493	ZSWIM3
rs2903808	ZSWIM3

## Sheet: Suppl table S3
SNPs with an average intensity > 11.25 units
		RNA	DNA
ABCB1	rs1128503	11.541	13.35
ABCD4	rs4148077	13.093	13.345
ABCD4	rs3742801	12.8	13.249
ABHD6	rs6925	11.518	13.643
ACN9	rs7837	11.258	12.939
ACO1	rs3780473	12.068	13.235
ACO2	rs137831	12.774	13.236
ACO2	rs203316	11.415	13.202
ACY1L2	rs1046003	12.205	14.224
AD-017	rs6976	11.892	13.117
ADAT1	rs3743598	11.933	12.887
ADCY9	rs879620	11.618	13.416
ADM	rs5005	13.487	12.447
ADM	rs4698	12.095	12.76
ADRB1	rs1801253	13.039	13.365
ADRB2	rs1042718	12.48	13.224
ADRB2	rs1042719	12.126	12.959
AKAP10	rs2108978	12.162	13.234
ALDH1A3	rs3803430	11.465	12.487
ALDH1B1	rs3043	11.557	12.881
AMPD3	rs3741041	11.58	13.32
ANGPT2	rs2916747	11.673	13.099
ANGPT2	rs3020221	11.624	13.02
ANGPTL4	rs1044250	12.784	13.403
AP4M1	rs13309	11.405	13.27
APOA1BP	rs1271	11.423	13.025
ARHGAP12	rs10826997	11.514	12.52
ARHGAP4	rs2070097	11.415	11.757
ARHGEF12	rs766894	12.808	13.134
ARHGEF12	rs9625	12.795	13.376
ARNT	rs2228099	13.147	13.566
ARNT	rs11552229	12.181	13.262
ARNT	rs10305751	12.013	13.06
ARSA	rs2071421	12.53	13.329
ARTS-1	rs26653	13.413	13.328
ARTS-1	rs27044	12.23	12.923
ASAHL	rs4859571	11.842	13.05
ASPH	rs16927574	11.57	13.434
ASXL1	rs4911231	11.691	12.849
ATF3	rs10475	12.315	12.975
ATF5	rs283525	12.896	13.49
B4GALT4	rs3764779	12.203	13.172
BAT1	rs11796	12.869	12.95
BAT1	rs1055388	12.318	13.288
BAT2	rs1046080	13.935	14.081
BAT2	rs1046089	12.906	13.077
BAT5	rs10573	12.325	13.11
BAT5	rs1475865	11.339	12.431
BCL2L11	rs724710	13.037	13.752
BCL2L11	rs6753785	11.555	13.397
BNIP3	rs4550	11.807	13.904
BNIP3	rs6557	11.411	13.669
BNIP3L	rs12165	12.228	13.4
C10orf10	rs7013	11.989	12.539
C10orf26	rs284860	12.678	13.236
C10orf26	rs284854	12.653	13.695
C10orf9	rs1043583	12.144	13.612
C14orf100	rs7560	12.013	13.425
C14orf118	rs2166322	12.49	13.405
C14orf124	rs1043831	11.308	12.073
C14orf130	rs10144530	12.438	13.625
C14orf130	rs2905	11.877	13.161
C16orf5	rs7665	11.332	12.727
C19orf6	rs7146	13.862	13.368
C1QTNF3	rs840386	11.255	13.422
C20orf111	rs2143607	11.638	13.279
C20orf111	rs9875	11.466	12.766
C20orf22	rs6107027	11.964	12.91
C20orf22	rs7020	11.946	13.653
C20orf44	rs3088196	11.387	13.19
C20orf52	rs3088078	11.526	13.283
C21orf107	rs2056844	13.527	13.739
C21orf91	rs1047978	12.382	13.22
C21orf91	rs2824495	11.766	12.619
C22orf2	rs3747174	11.788	13
C2orf3	rs6722682	12.462	13.306
C2orf3	rs1803196	11.667	13.145
C3	rs423490	11.865	13.506
C3	rs2230204	11.312	13.191
C8G	rs2071006	11.583	13.246
C9orf93	rs1539172	11.655	13.037
C9orf95	rs3752955	11.737	12.82
CALU	rs1043550	13.407	13.711
CALU	rs8597	11.676	12.778
CAPZA1	rs1238	12.278	13.499
CARD15	rs3135499	11.424	13.501
CARD4	rs2075820	12.506	13.621
CARD8	rs3745718	13.506	13.568
CARD8	rs2043211	12.573	13.156
CAST	rs754615	13.857	13.181
CAST	rs9667	13.669	13.56
CAT	rs1049982	12.145	12.658
CAV2	rs10278782	11.943	12.948
CAV2	rs1052990	11.429	13.084
CCND3	rs1051130	13.452	13.748
CCR7	rs2229095	12.057	13.261
CCT8	rs8129954	12.305	14.328
CD151	rs1130663	12.702	13.544
CD151	rs1130719	12.155	13.491
CD36	rs3211938	11.855	12.347
CD4	rs1055141	12.206	13.427
CD44	rs11033026	12.806	12.736
CD44	rs8193	11.809	13.214
CD59	rs11585	12.104	12.623
CDH11	rs35213	12.927	13.318
CDH11	rs28216	11.409	11.555
CDK2AP1	rs6633	11.867	12.84
CDK5RAP2	rs2501727	12.477	13.462
CDKAL1	rs9465994	11.346	13.546
CFLAR	rs1594	14.107	14.182
CFLAR	rs7573256	12.662	13.858
CGI-49	rs1127149	11.284	13.146
CGI-62	rs1054283	12.255	12.727
CGI-96	rs1812240	12.397	13.372
CGI-96	rs8136009	12.347	14.374
CGI-96	rs13504	11.736	13.021
CHCHD2	rs816407	12.309	13.534
CHCHD2	rs8406	11.606	13.523
CHORDC1	rs1045861	12.018	13.254
CHRNE	rs8834	11.998	12.537
CHRNE	rs1053754	11.359	12.196
CHURC1	rs1064108	11.94	13.022
CITED2	rs1131431	11.417	11.993
CLIC1	rs3237	11.827	13.941
CLIC1	rs2272592	11.402	13.282
CML66	rs1548082	11.707	13.103
CML66	rs1548083	11.371	13.259
CNN2	rs1057895	12.776	14.401
CNN2	rs1057874	11.894	13.193
CNTNAP1	rs2271029	11.835	13.686
COL18A1	rs1050351	12.235	13.164
COL18A1	rs2236451	12.021	13.942
COL6A2	rs1042917	14.047	13.521
COL6A2	rs2839110	13.867	13.823
COMMD2	rs9843784	11.958	13.034
COPS7A	rs3168600	12.812	13.434
COPS7A	rs11227	12.499	13.234
COQ7	rs11074359	11.856	13.146
CP110	rs10492785	11.337	12.767
CPEB4	rs1564823	12.559	13.239
CPEB4	rs359467	12.212	12.958
CPNE1	rs6060539	12.413	13.053
CPNE1	rs6579255	11.717	13.102
CR1	rs6691117	11.852	13.4
CRIPT	rs3087822	11.788	13.601
CRNKL1	rs2255255	13.004	13.66
CRYBB2	rs8140949	11.896	12.798
CRYZ	rs7527057	11.502	12.747
CSF1R	rs216123	14.074	13.914
CSF3R	rs3917991	12.896	12.694
CSTB	rs6385	11.333	12.551
CTNS	rs1048682	11.332	13.4
CTSD	rs12214	12.003	12.234
CTSD	rs8839	11.845	12.724
CTSH	rs3129	11.949	13.261
CTSS	rs10888390	11.979	13.226
CWF19L2	rs630782	11.821	13.839
CXCR6	rs2234355	11.97	13.059
CYP1B1	rs1056836	11.574	13.518
CYP21A2	rs451652	11.624	13.212
CYP2A6	rs4986892	12.276	14.308
CYYR1	rs2830239	12.386	13.382
CYYR1	rs966410	11.824	12.843
DCTD	rs7663494	12.203	13.368
DCTD	rs7277	11.276	13.116
DDAH1	rs233113	12.186	13.244
DDAH1	rs233112	11.381	12.94
DDAH2	rs805304	11.922	13.449
DDHD1	rs4898778	11.491	12.949
DDIT4	rs1053639	11.999	13.194
DDX17	rs763121	13.341	13.188
DDX17	rs1043402	12.779	13.054
DDX20	rs197414	11.985	12.838
DGKG	rs2574	12.403	14.074
DGKG	rs6444109	11.602	13.456
DHCR7	rs1044482	11.629	13.313
DHX34	rs1064202	11.661	12.795
DIP2A	rs2255397	12.464	12.995
DISC1	rs1411771	11.453	13.23
DKFZP434B172	rs664628	11.684	13.045
DKFZP434B172	rs6763762	11.371	12.849
DKFZP434F0318	rs1972576	12.21	13.347
DKFZP434F0318	rs2110597	11.912	13.102
DKFZp434N035	rs384403	11.898	14.408
DKFZP564D1378	rs7230131	12.459	12.751
DKFZP566J2046	rs3743853	11.771	12.899
DLGAP4	rs220079	12.544	12.882
DLK1	rs1802710	13.742	13.373
DMXL1	rs7734532	12.685	13.4
DNAJD1	rs3783044	12.828	12.99
DNAJD1	rs11617079	11.336	12.983
DOCK5	rs2271108	13.081	12.962
DOCK5	rs2709618	13.041	13.394
DTNB	rs7583475	11.632	12.683
DVL3	rs11919795	13.143	14.076
EDN1	rs5370	12.413	12.925
EDN1	rs5369	11.749	12.193
EDNRA	rs5335	12.118	13.334
EDNRA	rs5333	11.573	12.916
EGLN2	rs2545763	12.771	13.086
EGLN3	rs1680709	11.561	12.783
ELL2	rs17085249	13.235	13.084
EMILIN3	rs6072352	11.456	13.303
ENO2	rs1061223	11.358	13.32
ENSG00000135506	rs799265	12.486	13.156
ENSG00000164308	rs2549782	11.641	12.847
ENST00000360896	rs3752277	12.045	13.54
EPAS1	rs10495933	13.16	12.57
EPAS1	rs1868091	12.894	12.708
EPB41	rs2249138	11.989	13.175
EPB41	rs126013	11.388	13.631
EPB42	rs1042168	12.865	13.478
EPHX1	rs1051741	13.453	13.609
EPHX1	rs2234922	11.898	12.602
ERCC2	rs1799793	11.459	13.201
ERMAP	rs12124733	11.528	13.359
ETAA16	rs13036061	11.602	12.614
F10	rs5960	11.28	13.639
F5	rs4525	13.08	13.273
F5	rs6030	13.007	13.282
FANCA	rs7195066	12.338	13.387
FANCA	rs1061646	11.854	13.233
FCGR2A	rs1801274	13.48	13.728
FCGR2A	rs387801	12.688	13.412
FCGR2B	rs844	13.352	13.376
FCGR3B	rs396991	12.468	13.754
FCGR3B	rs448740	12.393	14.079
FKBP1A	rs6041749	13.865	13.696
FKBP1A	rs11712	12.965	14.026
FLJ10204	rs7014678	11.565	13.101
FLJ10204	rs6470147	11.352	13.407
FLJ10300	rs2788478	13.266	13.065
FLJ10305	rs16970545	12.902	12.93
FLJ10375	rs3772165	12.651	14.087
FLJ10498	rs2242471	11.285	12.038
FLJ10891	rs366793	13.009	13.964
FLJ10986	rs835409	11.756	13.484
FLJ10986	rs835435	11.608	13.269
FLJ11184	rs1561736	12.192	13.75
FLJ11730	rs215210	11.83	12.898
FLJ11838	rs9787162	11.889	13.223
FLJ12847	rs1057090	12.624	13.38
FLJ12994	rs3803459	12.452	13.134
FLJ12994	rs12439907	12.4	13.184
FLJ12998	rs3829536	11.501	12.948
FLJ12998	rs3829533	11.483	12.708
FLJ13119	rs2292071	11.331	12.431
FLJ20257	rs6962151	11.293	11.985
FLJ20444	rs2015240	11.278	14.646
FLJ20542	rs12142199	12.879	12.431
FLJ22374	rs16875355	12.472	13.414
FLJ22635	rs12801980	11.999	12.945
FLJ32112	rs7524477	11.55	12.984
FLJ34443	rs6599309	11.689	13.324
FLJ35867	rs12912744	12.638	12.962
FLJ35867	rs3809482	11.811	13.416
FLOT2	rs10205	12.482	13.251
FLOT2	rs1060247	11.717	12.678
FLT1	rs7326277	12.278	13.277
FLT1	rs7993418	11.687	13.222
FMNL2	rs4664114	11.99	13.309
FMNL2	rs1155779	11.606	12.889
FOS	rs7101	14.067	12.902
FOSB	rs708905	13.167	13.33
FOSB	rs1049698	12.782	12.583
FOSL2	rs7562	12.69	13.206
FOSL2	rs2279990	12.031	12.693
FOXO3A	rs1044959	12.718	14.469
FPR1	rs2070745	11.873	13.536
FPR1	rs1042229	11.357	13.069
FTHFSDC1	rs509474	12.35	13.532
FTSJ3	rs2727288	12.485	13.537
FTSJ3	rs2584625	12.16	13.47
FUT10	rs16880852	11.505	12.683
FUT2	rs281377	11.334	14.326
GATA3	rs1058240	11.865	12.958
GBP3	rs10493821	13.676	14.405
GBP3	rs3795543	11.833	13.359
GBP3	rs1409150	11.463	13.171
GGCX	rs2592551	12.453	13.357
GLUD1	rs1050160	13.878	14.277
GNAI3	rs3737182	12.189	13.353
GNAI3	rs2301230	11.489	13.347
GNAS	rs3730171	13.815	13.053
GNAS	rs8386	12.339	12.185
GOT2	rs6993	11.824	13.257
GOT2	rs7202491	11.403	13.149
GPR125	rs9002	12.515	13.645
GPR125	rs13106386	11.325	13.357
GPR158	rs10828833	11.424	13.265
GSPT1	rs3752426	13.087	13.299
GSPT1	rs33657	12.775	13.874
GSTM2	rs592792	12.735	13.926
GSTT1	rs4630	11.397	12.602
GUSB	rs9530	12.365	13.259
GYPC	rs1050967	12.34	13.409
H19	rs2075745	14.127	14.099
H19	rs2839702	13.645	12.976
HABP4	rs7030316	12.736	13.784
HAVCR2	rs1036199	11.55	12.98
HBLD2	rs7021024	12.862	14.405
HBLD2	rs10780755	11.35	11.638
HCFC1	rs730106	11.472	12.539
HCLS1	rs2070180	13.243	13.638
HCLS1	rs1128159	12.127	13.503
HEMK1	rs2232248	12.353	13.331
HERC2	rs1133496	11.334	12.569
HEY1	rs1046472	11.418	12.99
HEY2	rs3734637	11.75	13.22
HGF	rs5745635	12.634	12.848
HIBCH	rs1058180	12.57	13.274
HIF1A	rs17099141	12.825	12.86
HIF1A	rs2057482	11.566	11.732
HIF1AN	rs2295778	12.296	13.07
HIF1AN	rs10883512	11.999	13.473
HIF3A	rs7253301	13.214	13.078
HIF3A	rs4803932	12.569	12.842
HIST1H1C	rs8384	12.448	13.251
HIST1H1C	rs10425	11.724	11.524
HLA-C	rs1094	12.771	13.381
HLA-C	rs1049281	11.687	13.473
hmm25128	rs3752108	11.994	14.213
hmm25128	rs3211055	11.283	13.087
hmm31999	rs3811073	12.382	13.418
HMOX1	rs11555832	12.453	13.299
HMOX2	rs17137094	12.338	13.021
Hs.406038	rs1875428	13.002	13.589
Hs.506072	rs7725810	11.581	13.272
HSD17B12	rs1061810	11.758	13.98
HSPA1A	rs1043618	13.75	13.265
HSPA1L	rs2075799	13.893	13.749
HSPBAP1	rs16833517	11.402	12.708
HSRTSBETA	rs2612086	12.464	13.298
ICAM1	rs5498	12.686	13.27
ICAM1	rs5491	12.098	13.265
ICAM1	rs1799969	11.3	12.305
ID4	rs1047033	12.418	13.13
IFNGR1	rs11914	13.159	13.208
IFNGR2	rs1059293	11.679	13.223
IFNGR2	rs9808753	11.561	13.56
IGF2AS	rs1003483	11.798	13.853
IGF2R	rs998075	12.968	13.559
IL10RA	rs2256111	12.685	13.386
IL10RB	rs3171425	13.046	13.513
IL10RB	rs1058867	11.438	13.303
IL12RB1	rs436857	11.31	13.284
IL12RB2	rs2229546	12.258	13.423
IL16	rs859	11.532	13.351
IL18R1	rs1035130	11.437	13.081
IL1RN	rs315951	12.037	13.763
IL4R	rs1805011	12.185	12.682
IL4R	rs8832	12.068	13.752
IMAGE3451454	rs2236359	12.273	13.478
IMMT	rs8244	12.215	12.671
IMMT	rs6750289	11.856	12.737
INADL	rs1475563	13.331	13.335
INADL	rs2498982	12.284	13.46
ING4	rs4764616	11.424	13.295
INPP5F	rs3188055	12.019	13.031
INPP5F	rs2289306	11.286	13.567
IRAK3	rs7135413	11.283	12.617
IREB2	rs13180	12.665	13.129
IREB2	rs3743079	11.978	13.059
IRF1	rs839	11.346	12.645
IRF2	rs3775543	11.688	13.315
IRF3	rs2304204	12.207	13.044
IRF6	rs2013162	12.922	13.401
IRF7	rs3178010	11.443	13.289
IRS2	rs1865434	12.006	13.328
IRS2	rs4773092	11.749	12.905
ITGB3	rs3809865	12.36	13.705
ITGB3	rs5919	11.978	12.766
ITGB4BP	rs7004	12.415	13.604
IXL	rs519575	11.926	13.478
JAK1	rs17127063	11.755	13.251
JAK2	rs2230724	12.996	13.486
JAK3	rs3008	11.875	13.751
KDR	rs7667298	11.515	13.449
KIAA0089	rs2813	12.238	13.604
KIAA0116	rs6794	11.872	13.632
KIAA0251	rs1121	12.845	13.409
KIAA0251	rs6498540	12.244	12.951
KIAA0265	rs12534379	11.744	13.439
KIAA0391	rs11156878	12.442	13.772
KIAA0643	rs9790	11.816	13.405
KIAA0922	rs6848033	12.024	13.349
KIAA1271	rs7262903	12.811	12.533
KIAA1271	rs3746660	12.118	13.199
KIAA1271	rs16989000	12.025	13.319
KIAA1271	rs7269320	11.362	12.101
KIAA1627	rs4834698	12.055	13.154
KIAA1627	rs1064034	11.298	12.688
KIAA1712	rs1553669	11.728	12.857
KIAA1712	rs4695918	11.499	13.257
KLF4	rs2236599	12.273	12.71
KLHDC4	rs2303771	11.651	12.609
L3MBTL	rs2285185	11.504	13.387
LCP1	rs11342	13.429	13.88
LCP1	rs1409429	12.685	13.127
LDHA	rs4820	13.212	13.448
LDLR	rs5927	13.051	13.835
LDLR	rs1433099	11.526	12.788
LEMD2	rs10947436	12.371	13.236
LEMD2	rs2296744	11.795	12.988
LILRB4	rs3745871	11.314	13.451
LNK	rs1107853	12.574	13.14
LNK	rs739496	11.863	13.008
LNK	rs7972796	11.81	12.896
LOC114984	rs1063677	12.262	13.554
LOC132321	rs337277	11.314	12.989
LOC147804	rs12984381	12.957	13.447
LOC148213	rs1818989	12.993	12.882
LOC151963	rs7507	11.962	13.832
LOC151963	rs1061860	11.268	13.291
LOC346171	rs2535241	11.544	13.079
LOC375097	rs3752278	11.292	13.083
LOC375399	rs7697056	12.469	13.792
LOC375399	rs17635222	12.33	13.888
LOC401075	rs2918520	12.522	13.891
LOC51629/ CGI-69	rs2011951	12.651	13.16
LOC56931	rs2436487	11.52	12.332
LOC93349	rs17273079	11.777	13.133
LOC93349	rs7590429	11.749	12.693
LPHN3	rs1397548	11.384	13.421
LSS	rs2254522	13.407	14.274
LST1	rs1052248	11.37	13.24
MAK10	rs7450	11.595	12.931
MAML1	rs3797762	11.412	12.915
MAN1A2	rs1290558	12.562	13.109
MAN1A2	rs1146297	12.06	12.06
MAN2C1	rs1128933	12.907	12.704
MAP2K2	rs10250	13.931	14.097
MAP3K2	rs3732209	12.276	12.665
MAP3K7IP2	rs7896	13.055	13.76
MAP3K7IP2	rs237025	12.342	13.89
MAP3K8	rs2907	11.477	13.029
MAP4K3	rs6544214	11.968	12.631
MAPK1	rs13058	12.131	12.816
MASTL	rs1981296	12.121	13.051
MECP2	rs2734647	11.457	12.503
MED8	rs839753	11.748	14.032
MEST	rs10863	12.71	12.781
MET	rs41736	13.197	13.008
MGC:13379	rs3741265	11.405	12.892
MGC10744	rs8064449	12.091	14.19
MGC12458	rs10927387	11.674	12.807
MGC15763	rs842274	11.676	13.707
MGC16597	rs7226091	12.187	13.096
MGC19764	rs3803859	12.095	13.161
MGC19764	rs1055636	11.509	12.905
MGC20481	rs1044474	12.4	13.978
MGC20781	rs1046404	12.282	13.614
MGC20781	rs4796712	11.789	12.744
MGC22960	rs3737744	11.885	13.334
MGC22960	rs17361819	11.435	13.247
MGC24665	rs7204628	12.186	13.926
MGC2747	rs706762	11.703	12.857
MGC2747	rs17194861	11.666	13.263
MGC2752	rs10448	11.367	13.331
MGC3130	rs227584	11.597	13.713
MGC31967	rs1339374	12.089	13.203
MGC3248	rs8056871	11.911	13.115
MGC3248	rs3852768	11.625	12.707
MGC5242	rs6585	12.73	13.496
MICA	rs1063635	12.26	14.39
MICA	rs1131896	11.512	12.572
MICB	rs1051788	11.831	13.81
MICB	rs3131639	11.464	13.682
MK-STYX	rs1044483	12.663	13.523
MK-STYX	rs8565	12.012	13.403
MMP2	rs243849	12.351	13.137
MMRP19	rs2956114	12.228	13.418
MMRP19	rs1571133	12.085	13.358
MMRP19	rs1977420	11.987	13.279
MOCOS	rs594445	11.501	12.874
MR1	rs3747956	12.368	13.504
MR1	rs3789357	11.698	13.255
MRAS	rs2279241	11.751	13.104
MRPL28	rs3830160	12.674	13.773
MRPL28	rs1802752	12.292	13.401
MRPL43	rs2863095	12.782	13.349
MRPL53	rs1047911	11.442	13.332
MRVI1	rs2278125	13.031	14.133
MRVI1	rs4909945	11.85	13.667
MSX2	rs4242182	11.714	13.893
MSX2	rs3087538	11.53	13.853
MTERF	rs10266424	11.596	13.369
MTERF	rs9008	11.476	13.894
MTMR3	rs12537	12.025	13.448
MTMR3	rs41172	11.927	13.237
MTRR	rs12347	12.413	13.286
MYD88	rs6853	11.464	13.204
MYH7B	rs2425009	12.077	13.246
NAGPA	rs7188856	11.343	13.756
NARF	rs3829567	12.554	13.038
NCOA3	rs11699879	12.897	13.245
NCOA3	rs14189	12.121	12.835
NCOA5	rs1537028	12.902	13.324
NCOA6	rs17092079	12.678	12.415
NDP52	rs2303015	13.006	12.883
NDUFAF1	rs3204853	11.485	13.278
NDUFV3	rs4148973	13.263	13.37
NEDD4	rs2303579	13.866	13.683
NEDD9	rs1050775	13.574	13.184
NFKBIA	rs8904	14.027	13.355
NFKBIA	rs1957106	13.131	12.095
NFKBIA	rs696	13.102	13.666
NM_001535	rs7116	11.284	13.009
NM_006031	rs2249057	13.421	13.775
NM_006031	rs2070426	13.026	13.829
NM_152622	rs702681	11.544	13.328
NM_183386	rs3848713	12.042	13.602
NOL5A	rs6753	11.713	12.738
NOS2A	rs10459953	11.402	13.594
NOS3	rs1799983	13.126	13.571
NOS3	rs3918211	12.635	12.572
NOS3	rs7830	12.026	12.886
NOTCH1	rs4489420	12.247	13.045
NOTCH1	rs6563	11.65	13.503
NOTCH1	rs2229974	11.586	12.389
NOTCH3	rs16980398	12.967	13.663
NOTCH3	rs1044116	12.542	12.847
NOTCH4	rs915894	13.568	13.804
NOTCH4	rs422951	12.52	13.153
NPAS2	rs2305158	11.943	13.278
NPAS2	rs1562313	11.547	12.465
NPEPL1	rs6026468	11.568	13.077
NRIP1	rs2229741	12.114	13.068
NUDT9	rs11937770	11.446	12.855
NXPH3	rs2676793	11.704	13.22
OAS1	rs3741981	12.352	13.711
OAS1	rs2660	11.988	13.433
OAS1	rs1051042	11.982	13.24
ORMDL1	rs1055091	11.58	13.001
OSBP2	rs3804085	11.454	13.032
P2RY1	rs701265	12.252	13.148
P66beta	rs9426938	12.226	13.362
PACSIN2	rs8569	13.036	13.7
PANX1	rs1138800	11.519	13.127
PDHA1	rs709610	11.693	12.341
PDK2	rs3178055	13.176	13.401
PDK2	rs1063647	11.366	12.457
PDLIM2	rs3064	11.82	13.482
PDXK	rs3746954	12.686	13.447
PECAM1	rs2812	14.005	13.306
PECAM1	rs6809	13.378	13.011
PECAM1	rs9908930	13.166	12.817
PEG10	rs13073	12.542	12.759
PEG3	rs1860565	13.796	13.471
PEG3	rs1055359	12.246	12.598
PERLD1	rs2941504	12.212	13.265
PERLD1	rs2952151	12.165	13.715
PEX14	rs12375	11.861	13.427
PEX5	rs1057225	11.673	13.575
PFKFB3	rs1064891	11.898	13.505
PFKFB3	rs1539232	11.621	13.187
PFKL	rs1057034	13.877	13.188
PFKM	rs8716	11.596	12.866
PFKM	rs1049392	11.56	12.752
PGD	rs11121567	12.333	13.138
PGS1	rs12942703	11.316	12.697
PHACTR2	rs2073214	13.237	12.977
PHACTR2	rs1082	12.418	12.596
PHC1	rs1049925	13.452	14.042
PHC2	rs11061	12.461	13.634
PHC2	rs5861	12.181	13.394
PHF19	rs1837	12.113	13.824
PHLDA2	rs13390	12.68	12.56
PIAS4	rs2289865	12.896	13.361
PIAS4	rs2289863	12.601	13.423
PIGF	rs11306	11.754	13.162
PIGT	rs707577	12.408	13.23
PIK3R1	rs706713	13.209	13.019
PIK3R1	rs3756668	11.63	12.481
PIP5K1A	rs16865250	12.826	13.548
PIP5K1C	rs2074957	12.764	13.55
PIP5K1C	rs4807493	11.896	12.759
PIP5K2A	rs10828317	12.863	13.324
PIP5K2A	rs1053454	12.492	13.075
PKN1	rs4926219	12.228	13.475
PKN1	rs1042728	12.051	12.679
PKP4	rs2528588	11.304	13.447
PLAGL1	rs9373409	12.798	13.466
PLB1	rs2272386	12.508	13.431
PLCG1	rs753381	13.12	13.01
PLCL1	rs1064213	11.421	12.939
PLCL1	rs2228135	11.252	12.262
PLSCR1	rs1061307	12.23	12.799
PNRC1	rs1130809	13.551	13.326
PNRC1	rs12445	12.224	13.339
POGK	rs10918585	11.698	12.942
POGK	rs3820387	11.371	13.357
POLR1A	rs2288120	12.503	13.244
POLR2E	rs6843	12.064	13.806
POLR2J	rs1131383	11.318	13.163
POLR2L	rs6591	12.773	13.584
POLR3F	rs1055177	11.398	13.014
PON2	rs7493	12.092	12.463
PP3856	rs896954	11.302	11.819
PPA2	rs13787	11.924	13.148
PPFIA1	rs546502	13.437	13.112
PPFIA1	rs552282	12.068	12.776
PPIL3	rs7562391	12.542	13.041
PPP1CB	rs7475	12.579	13.185
PPP1CB	rs3190	11.358	12.792
PPP1R12A	rs2694657	12.947	13.177
PPP1R12A	rs3203905	12.094	12.586
PPP1R9A	rs854541	11.681	13.537
PRDM15	rs4075967	12.524	13.299
PRDM15	rs2236696	11.829	13.234
PRDM8	rs12780	12.406	13.208
PRF1	rs885821	11.446	13.427
PRKAR2B	rs257376	12.092	12.588
PRKAR2B	rs257377	11.614	12.492
PROS1	rs6123	11.404	13.479
PSCA	rs2294008	11.691	13.992
PSMF1	rs1803415	13.221	13.289
PTCH	rs1805155	11.584	12.872
PTGFR	rs899	11.456	13.347
PTGS1	rs5788	11.396	13.161
PTGS2	rs689470	11.697	13.43
PTPRB	rs2303963	13.152	13.235
PTPRB	rs2465811	12.137	12.888
R29124_1	rs714106	11.937	13.354
RAB18	rs11015859	13.434	13.406
RAB18	rs12248740	11.567	12.296
RAB31	rs557706	12.255	13.423
RAB31	rs1065544	12.233	13.094
RAB40B	rs11105	11.443	13.195
RAD51	rs1801320	11.696	12.919
RANBP2	rs1057957	12.249	14.838
RAPGEF5	rs12592	12.575	13.028
RAPGEFL1	rs3744806	12.056	14.224
RAPGEFL1	rs7221536	11.513	13.505
raptor	rs1567962	12.028	13.181
raptor	rs3751934	11.35	13.28
RASGRF1	rs1562008	11.953	13.544
RBMS2	rs941208	12.636	13.277
RCN1	rs6711	12.354	13.83
RCN1	rs1061033	12.03	12.991
REPS1	rs1044418	12.06	13.185
RNF135	rs7225888	11.365	11.974
RPAP1	rs1200345	12.203	13.367
RPAP1	rs721772	12.191	13.459
RPL13	rs2280370	11.664	13.151
RPL28	rs7255657	11.686	13.057
RPL28	rs12981911	11.298	13.509
RPL36AL	rs1054427	12.798	12.782
RWDD3	rs2296308	11.649	12.88
SACS	rs2737700	11.714	13.555
SARS2	rs9403	11.444	13.454
SBP1	rs2304210	11.57	14.108
SCARB1	rs838896	12.884	13.268
SCARB1	rs838891	12.257	13.209
SCARB2	rs8475	11.912	12.785
SDHA	rs6962	12.711	13.531
SDHA	rs6555055	11.323	13.193
SELP	rs6133	11.824	13.434
SELP	rs6128	11.541	13.083
SERPINB1	rs15286	11.841	13.19
SERPINB2	rs6098	12.934	12.935
SERPINB2	rs12102	11.417	12.573
SERPINE1	rs7242	13.212	13.05
SERPINE1	rs11178	12.844	12.633
SESTD1	rs2289993	12.134	13.399
SF1	rs523200	12.007	12.79
SFRS6	rs12264	12.409	13.035
SH3TC1	rs1281149	11.827	13.276
SHMT1	rs1979276	11.706	13.675
SHMT1	rs1979277	11.699	13.621
SIGIRR	rs3210908	11.302	12.31
SIVA	rs1132975	12.873	13.75
SLC11A2	rs150909	11.823	13.267
SLC13A3	rs202391	12.505	13.938
SLC16A1	rs7169	11.929	12.804
SLC16A7	rs3763980	11.291	13.282
SLC22A3	rs2292334	12.091	12.914
SLC22A3	rs2076828	11.995	13.355
SLC23A2	rs1110277	13.018	13.332
SLC25A13	rs2301629	11.766	13.392
SLC25A16	rs10998219	11.891	13.19
SLC25A16	rs1136645	11.471	12.832
SLC2A1	rs1385129	14.407	13.486
SLC2A14	rs1894822	11.424	13.5
SLC2A3	rs7966601	12.934	14.15
SLC35B3	rs3757099	11.914	13.101
SLC37A1	rs390840	12.773	12.948
SLC37A1	rs454849	11.747	12.864
SLC40A1	rs2304704	13.512	13.097
SLC6A2	rs5569	12.707	13.037
SLC9A1	rs5810	13.071	13.778
SNAP29	rs178077	12.282	13.302
SNX11	rs3744346	12.164	13.824
SNX11	rs7222136	11.445	13.628
SOCS3	rs4969168	11.642	12.951
SOCS5	rs3768720	11.933	13.662
SOCS5	rs4953419	11.328	13.181
SOCS6	rs2231562	11.252	11.848
SOD3	rs2695232	13.849	13.751
SOX7	rs11250064	12.798	13.706
SP1	rs3741651	13.665	13.172
SPG7	rs3803680	11.959	13.242
SPTB	rs1626923	12.196	13.611
SPTB	rs229586	11.828	13.241
SQSTM1	rs4797	14.544	13.136
SQSTM1	rs10277	12.169	12.701
SRP14	rs16924528	12.385	14.428
SSR2	rs11577179	12.227	13.785
STAT2	rs2066811	12.828	13.299
STAT3	rs1053005	11.523	12.617
STAT5B	rs2230097	14.017	14.319
STAT6	rs4559	11.861	13.124
STK25	rs2279845	12.334	13.708
STK25	rs13013693	11.698	13.134
SUPT3H	rs9369514	11.593	13.25
SURF6	rs2491	12.093	13.105
SYTL2	rs641393	11.767	13.176
TACR1	rs6715729	11.562	13.485
TANK	rs7309	11.633	13.115
TAP2	rs241448	12.113	13.738
TAPBP	rs2071888	13.745	13.64
TAPBP	rs1059288	12.989	13.372
TAPBPL	rs2532500	12.325	13.337
TAPBPL	rs2041385	12.008	12.632
TBC1D4	rs7327548	12.899	14.01
TBCD	rs2292971	13.052	13.321
TCF20	rs5758651	12.69	13.644
TCF20	rs2070116	11.925	12.905
TCF21	rs12190287	13.079	13.473
TCL6	rs2249778	12.031	13.711
TFRC	rs406271	12.898	13.32
TFRC	rs3817672	12.384	12.377
TGFB1	rs2241715	11.983	13.744
TGFBI	rs4669	13.484	13.375
TGFBI	rs1054124	13.209	12.682
THBS1	rs2292305	13.7	13.319
THBS1	rs1478604	13.534	13.159
TINP1	rs6874609	12.646	14.399
TINP1	rs1043968	12.518	12.897
TIRAP	rs8177376	11.711	12.868
TJP2	rs2309428	13.031	13.222
TJP2	rs2282336	12.638	12.629
TLR1	rs5743596	11.344	13.021
TLR3	rs3775290	12.575	13.379
TLR3	rs3775291	12.149	13.106
TLR4	rs7869402	12.015	12.955
TLR4	rs5030710	11.264	12.267
TMEM50B	rs2834217	12.141	13.317
TMEM8	rs2071915	13.663	13.67
TMEM8	rs17136392	13.208	13.407
TNFRSF7	rs1059501	11.424	13.033
TOMM20	rs11301	12.583	13.556
TOP1MT	rs2450772	11.724	12.716
TP53	rs1042522	12.173	11.825
TRAP1	rs1059857	12.499	13.196
TRAP1	rs7200737	11.384	12.818
TRIM4	rs2247762	12.465	12.978
TRIT1	rs3738671	11.825	12.726
TRNT1	rs1705805	11.879	12.731
TRNT1	rs334773	11.527	12.139
TRPM7	rs11070795	12.48	13.026
TRPM7	rs616256	11.58	12.447
TSPYL4	rs1931895	12.358	13.294
TTN	rs12464787	11.76	13.233
TYK2	rs280523	12.247	12.786
UBA52	rs6554	12.283	12.348
UBE2G2	rs760431	12.185	13.251
UBE2G2	rs2838677	12.087	12.947
UBE2L3	rs13392	12.055	12.863
UBE2L3	rs7444	11.936	12.81
UBE2V1	rs8585	12.587	12.859
UBE2V1	rs1049871	11.368	13.85
UNC13B	rs12726	11.372	13.528
USP36	rs3088040	12.027	12.185
USP52	rs1918496	12.352	12.878
VAV3	rs8458	11.543	13.454
VCAM1	rs3783613	12.605	13.686
VDAC2	rs11527434	12.724	13.39
VEGF	rs2010963	13.254	13.968
VEGF	rs25648	12.299	12.626
VHL	rs1642742	12.086	13.377
VIM	rs1049341	12.385	12.59
VIM	rs165531	11.857	13.261
VKORC1	rs7294	12.623	13.919
VPS11	rs4614	13.206	14
VPS11	rs1177562	13.009	13.664
VRK3	rs11879620	12.998	14.019
VRK3	rs11547883	12.625	13.03
WARS2	rs1057990	11.598	13.288
WDR4	rs2248490	11.521	13.03
WDR4	rs6586250	11.496	12.533
WINS1	rs11247226	12.032	13.343
WINS1	rs2411837	11.981	13.447
WINS1	rs12157	11.89	13.107
WINS1	rs8451	11.887	12.941
WNT2	rs2228946	12.325	13.258
WNT2	rs2024233	11.991	13.571
XDH	rs1884725	11.463	13.179
XRRA1	rs4944960	12.672	13.208
YWHAB	rs8356	13.201	13.618
YWHAB	rs4931	12.33	12.1
ZCCHC9	rs2291940	11.652	13.593
ZDHHC5	rs1783979	12.086	13.344
ZNF132	rs1465789	11.583	13.148
ZNF132	rs1122955	11.406	13.197
ZNF160	rs10405102	11.776	13.149
ZNF200	rs9302870	12.179	12.817
ZNF211	rs3746219	12.112	12.763
ZNF211	rs9749449	12.05	12.985
ZNF211	rs11879465	11.717	12.381
ZNF237	rs9579717	11.973	12.956
ZNF264	rs917340	11.887	12.928
ZNF266	rs10515	12.02	12.795
ZNF266	rs1978713	11.428	13.21
ZNF268	rs7975069	11.63	13.09
ZNF30	rs765746	12.15	13.904
ZNF331	rs8100247	12.923	13.434
ZNF331	rs12982082	12.599	12.767
ZNF473	rs16981706	11.689	12.653
ZNF510	rs10217154	11.267	12.733
ZNF587	rs12609890	11.889	13.014
ZNF79	rs13292096	12.325	13.731
ZNF79	rs4504745	12.137	13.25
ZRANB1	rs17152433	12.372	12.913
